# Supplementary material for: Optimization of spring parameters by using the Bees algorithm for the foldable wing mechanism
Source: Sci Rep. 2022 Dec 19;12:21913. doi: 10.1038/s41598-022-26361-1 (PMC9763473; doi:10.1038/s41598-022-26361-1)
Supplement: Supplementary file 2 — Supplementary Information 2. [file 41598_2022_26361_MOESM2_ESM.xlsx]

## Sheet: Sheet1
Compression Spring			Torsion Spring
Iteration	Energy (mj)		Iteration	Energy (mj)
1	27.0293		1	872.717
2	30.5407		2	920.486
3	31.8		3	954.637
4	32.8349		4	996.233
5	33.6212		5	1018.09
6	34.2214		6	1025.33
7	35.1727		7	1026.72
8	35.4288		8	1036.36
9	35.448		9	1041.98
10	35.6334		10	1056.12
11	35.8739		11	1064.35
12	35.8739		12	1064.35
13	36.1737		13	1064.35
14	36.2325		14	1069.89
15	36.3707		15	1069.89
16	36.4514		16	1069.89
17	36.5711		17	1070.2
18	36.5711		18	1070.2
19	36.5912		19	1070.59
20	36.7077		20	1071.82
21	36.8361		21	1074.65
22	36.8722		22	1074.65
23	37.1847		23	1074.65
24	37.1847		24	1074.65
25	37.2424		25	1074.79
26	37.2424		26	1074.79
27	37.2424		27	1074.79
28	37.2424		28	1074.79
29	37.2424		29	1074.79
30	37.2424		30	1074.79
31	37.2424		31	1074.79
32	37.2424		32	1074.79
33	37.2424		33	1074.79
34	37.2468		34	1074.79
35	37.2468		35	1074.79
36	37.2468		36	1074.79
37	37.2468		37	1074.79
38	37.2468		38	1074.79
39	37.2468		39	1074.79
40	37.2468		40	1074.79
41	37.2468		41	1074.79
42	37.2468		42	1074.89
43	37.2468		43	1074.89
44	37.2468		44	1074.89
45	37.2468		45	1074.89
46	37.2468		46	1074.89
47	37.2468		47	1074.89
48	37.2468		48	1074.89
49	37.2468		49	1074.89
50	37.2468		50	1074.89
